# Supplementary material for: Application of Mycorrhiza and Soil from a Permaculture System Improved Phosphorus Acquisition in Naranjilla
Source: Front Plant Sci. 2017 Jul 19;8:1263. doi: 10.3389/fpls.2017.01263 (PMC5515901; doi:10.3389/fpls.2017.01263)
Supplement: DATA S1 — Bioinformatic analysis files. [file Data_Sheet_2.ZIP › f_barcodes_primer.fasta]

>F1
GCGCTCTGTGTGCAGCTATYGYTCTTNAACGAGGAATC
>F2
TCATGAGTCGACACTATATYGYTCTTNAACGAGGAATC
>F3
TATCTATCGTATACGCTATYGYTCTTNAACGAGGAATC
>F4
ATCACACTGCATCTGATATYGYTCTTNAACGAGGAATC
>F5
ACGTACGCTCGTCATATATYGYTCTTNAACGAGGAATC
>F6
TGTGAGTCAGTACGCGTATYGYTCTTNAACGAGGAATC
>F7
AGAGACACGATACTCATATYGYTCTTNAACGAGGAATC
>F8
CTGCTAGAGTCTACAGTATYGYTCTTNAACGAGGAATC
>F9
AGCACTCGCGTCAGTGTATYGYTCTTNAACGAGGAATC
>F10
TCATGCACGTCTCGCTTATYGYTCTTNAACGAGGAATC
>F11
AGAGCATCTCTGTACTTATYGYTCTTNAACGAGGAATC
>F12
CGCATCGACTACGCTATATYGYTCTTNAACGAGGAATC
