# Supplementary material for: Application of Mycorrhiza and Soil from a Permaculture System Improved Phosphorus Acquisition in Naranjilla
Source: Front Plant Sci. 2017 Jul 19;8:1263. doi: 10.3389/fpls.2017.01263 (PMC5515901; doi:10.3389/fpls.2017.01263)
Supplement: DATA S1 — Bioinformatic analysis files. [file Data_Sheet_2.ZIP › r_barcodes_primer_rc.fasta]

>R1
TCTARCATRTRTGCGAGTGTTAGAGTACTACATATGA
>R2
TCTARCATRTRTGCGAGTGTTCGTGTGCATAGATCGC
>R3
TCTARCATRTRTGCGAGTGTTATGTATCTCGACTGCA
>R4
TCTARCATRTRTGCGAGTGTTGACTCGACGCAGAGTC
