# Supplementary material for: Application of Mycorrhiza and Soil from a Permaculture System Improved Phosphorus Acquisition in Naranjilla
Source: Front Plant Sci. 2017 Jul 19;8:1263. doi: 10.3389/fpls.2017.01263 (PMC5515901; doi:10.3389/fpls.2017.01263)
Supplement: DATA S1 — Bioinformatic analysis files. [file Data_Sheet_2.ZIP › Symanczik_et_al_cmdl_code.txt]

##################################################################
#
#   Command line script for the sequence analysis as presented
#   Symanczik et al. (2017) in JOURNAL
# 
###
# 
#   Klaus Schlaeppi, klaus.schlaeppi@agroscope.admin.ch 
#   2017-03-21
#
##################################################################

### define the path to your working directory
cd /YOURPATH/


The library 'cAMF18' was sequenced under the order 3001_1 with 1 cell on the sequel instrument


##################################################################
##################################################################
using 5pass reads and code as in the NewPhyt paper
##################################################################
##################################################################

5-pass reads were extracted from the raw data using the SMRT portal


###:::::::::::::::::::::::::::::::::::::::::::::::::::::::::::::::
### command line code:
### "quality filtering and demultiplexing" 
###:::::::::::::::::::::::::::::::::::::::::::::::::::::::::::::::
##################################################################

mkdir 0_raw_data/
cd 0_raw_data/

## copy the following files in the folder 0_raw_data/
# - o3001_1_ROI_5passes.fastq.gz
# - f_barcodes_primer.fasta
# - r_barcodes_primer_rc.fasta

gunzip *.gz

## sequence numbers per library
cat o3001_1_ROI_5passes.fastq | echo $((`wc -l` /4)) 	# 171673


### order wise preparation for "quality filtering and demultiplexing" 
###:::::::::::::::::::::::::::::::::::::::::::::::::::::::::::::::
# labeling the sequences with the LIBRARY-ID
# some libraries have multiple sequences ids, as multiple cells were ran for the same library

mkdir split
mkdir split/0_input/

# o3001_1, 1 cell
awk '{if (/^@m54073/) n++ ; sub(/^@m54073/,"@cAMF18SAMPLENAME"); print}' o3001_1_ROI_5passes.fastq > split/0_input/data.fastq   

gzip o3001_1_ROI_5passes.fastq &

cd split 
# ...and run the universal code below


###:::::::::::::::::::::::::::::::::::::::::::::::::::::::::::::::
### universal code for "quality filtering and demultiplexing" 
###::: START :::::::::::::::::::::::::::::::::::::::::::::::::::::

mkdir 1_qfiltered/ 2_dmtplx_by_R/ 3_dmtplx_by_F/

### conversion fastq to fasta:
mothur "#fastq.info(fastq=0_input/data.fastq, pacbio=T)"

rm 0_input/data.fastq

### for information on read length distribution
mothur "#summary.seqs(fasta=0_input/data.fasta)"

gzip 0_input/data.summary

### quality filtering
#################################
mv 0_input/data.fasta 0_input/data.qual 1_qfiltered/
### Trim Sequences length and ambiguous base calls
mothur "#trim.seqs(fasta=1_qfiltered/data.fasta, qfile=1_qfiltered/data.qual, maxambig=0, minlength=1000, maxlength=2000)"


### demultiplexing
#################################
### reverse complementing and doubling of the dataset
# rev-complementing
mothur "#reverse.seqs(fasta=1_qfiltered/data.trim.fasta)"
# doubling the dataset
cat 1_qfiltered/data.trim.fasta 1_qfiltered/data.trim.rc.fasta > 1_qfiltered/data.trim.doubled.fasta
## sequence numbers
grep -c ">" 1_qfiltered/*.fasta > 1_qfiltered/_qfiltered_reads_overview.txt

rm 1_qfiltered/data.fasta 1_qfiltered/data.qual 1_qfiltered/data.trim.fasta 1_qfiltered/data.trim.rc.fasta
rm 1_qfiltered/*scrap* 1_qfiltered/*qual
gzip 1_qfiltered/*.fasta &

### splitting by barcodes in R_primer with flexbar
######
flexbar -r 1_qfiltered/data.trim.doubled.fasta -b ../r_barcodes_primer_rc.fasta -bt 2 -f fasta -t 2_dmtplx_by_R/split -bu
# Options used:
#    -r, --reads FILE;           	Fasta/q file or stdin (-) with reads that may contain barcodes.
#    -t, --target STR            	Prefix for output file names or paths. Default: flexbar.
#    -b,  --barcodes FILE        	Fasta file with barcodes for demultiplexing that may contain N.
#    -f, --format STR            	Quality format: sanger, solexa, i1.3, i1.5, i1.8 (illumina 1.8+).
#    -bt, --barcode-threshold NUM	Allowed mismatches and gaps per 10 bases overlap. Default: 1.0.
#    -bk, --barcode-keep           	Keep barcodes within reads instead of removal.
#    -bu, --barcode-unassigned      Include unassigned reads in output generation.
#    -bm, --barcode-match NUM       Alignment match score. Default: 1.
#    -bi, --barcode-mismatch NUM    Alignment mismatch score. Default: -1.
#    -bg, --barcode-gap NUM         Alignment gap score. Default: -9.
## sequence numbers
cat 2_dmtplx_by_R/*R*.fasta > 2_dmtplx_by_R/R_split_total.fasta

grep -c ">" 2_dmtplx_by_R/*split*.fasta > 2_dmtplx_by_R/_R_split_reads_overview.txt

rm 2_dmtplx_by_R/R_split_total.fasta
rm 2_dmtplx_by_R/split_barcode_unassigned.fasta

## sequence labels
cd 2_dmtplx_by_R/
for BARCODE in 1 2 3 4
do
awk -v SAMPLE=$BARCODE 'BEGIN{n=0} {if (/SAMPLENAME/) n++ ; sub(/SAMPLENAME/,"SampleR" SAMPLE "_" n " "); print}' split_barcode_R$BARCODE.fasta > split_barcode_renamed_R$BARCODE.fasta
done
rm *barcode_R*.fasta

cd ../


### splitting by barcodes in F_primer with flexbar
######
for RPRIMER in 1 2 3 4
do
flexbar -r 2_dmtplx_by_R/split_barcode_renamed_R$RPRIMER.fasta -b ../f_barcodes_primer.fasta -bt 2 -f fasta -t 3_dmtplx_by_F/R$RPRIMER.split -bu
done

gzip 2_dmtplx_by_R/split_barcode_renamed_R*.fasta &


## sequence labels
cd 3_dmtplx_by_F/
for RPRIMER in 1 2 3 4
do
for BARCODE in 1 2 3 4 5 6 7 8 9 10 11 12
do
awk -v SAMPLE=$BARCODE 'BEGIN{n=0} {if (/Sample/) n++ ; sub(/Sample/, "F" SAMPLE); print}' R$RPRIMER.split_barcode_F$BARCODE.fasta > R$RPRIMER.F$BARCODE.fasta
done
done
rm *barcode*.fasta

## sequence numbers
cat *.fasta > FR_split_total.fasta
grep -c ">" *.fasta > _F_split_reads_overview.txt
cd ../

##### log with sequence numbers 
#################################
# grep -c ">" 0_input/data.fasta 1_qfiltered/data.trim.fasta 2_dmtplx_by_R/R_split_total.fasta 3_dmtplx_by_F/FR_split_total.fasta > qfilt_dmplx_sequences_log.txt

# rm mothur*

cd ../

###::: END universal code ::::::::::::::::::::::::::::::::::::::::


### labeling sequences with LIBRARY-ID, done library wise 
###:::::::::::::::::::::::::::::::::::::::::::::::::::::::::::::::

### cAMF18
cd split/3_dmtplx_by_F/
for RPRIMER in 1 2 3 4
do
for BARCODE in 1 2 3 4 5 6 7 8 9 10 11 12
do
mv R$RPRIMER.F$BARCODE.fasta cAMF18.R$RPRIMER.F$BARCODE.fasta
done
done
cd ../../


### controlling file sizes
###:::::::::::::::::::::::::::::::::::::::::::::::::::::::::::::::
gzip split/3_dmtplx_by_F/cAMF*.fasta &
cd ../


###:::::::::::::::::::::::::::::::::::::::::::::::::::::::::::::::
### command line code:
### "OTU delineation using UPARSE" 
###:::::::::::::::::::::::::::::::::::::::::::::::::::::::::::::::
##################################################################

mkdir 1_clustering/ 

### input data
#################################
mkdir 1_clustering/0_input

cp 0_raw_data/split/3_dmtp*/FR_split_total.fasta 1_clustering/0_input/
gzip 0_raw_data/split/3_dmtp*/FR_split_total.fasta &

# grep -c ">" 1_clustering/0_input/*.fasta > 1_clustering/0_input/_counts_quality_sequences.txt
# the file _counts_quality_sequences.txt was included in Table_S1.txt


### UPARSE
mkdir 1_clustering/1_uparse/ 

# concatanate all sequences to one file for clustering
cat 1_clustering/0_input/*.fasta > 1_clustering/1_uparse/cAMF18.fasta

rm 1_clustering/0_input/FR_split_total.fasta 

### working directory
wd="/YOURPATH/1_clustering/1_uparse/"
grep -c ">" ${wd}cAMF18.fasta
# 113976
# less ${wd}cAMF18.fasta


### Parse header of fasta file 
## What we have:
# >ET14_9890 H2KBT2M01EXF45 orig_bc=ACGACTACAG new_bc=ACGACTACAG bc_diffs=0
# >Lib1F1R1_239 _234917_42164_c100603552550000001823111506171450_s1_p0/50530/ccs
# TACGTAGGGAGCGAGC...
## What we need:
# >ET14_9890_H2KBT2M01EXF45;barcodelabel=ET14;
# >Lib1F1R1_239;barcodelabel=Lib1_F1_R1; 
# TACGTAGGGAGCGAGC...
## Add barcode to read header: barcodelabel=xxx;

sed 's/ /_/g' ${wd}cAMF18.fasta |\
awk -F "_" '{if($1~">") print $1"_"$2";barcodelabel="substr($1,2)";";else print $1}' > ${wd}renamed.fasta

# less ${wd}renamed.fasta

rm ${wd}cAMF18.fasta

### 1_uparse/USEARCH - Workflow for usearch v8.0.1517_i86osx32
usearch -help
usearch -version

mothur "#summary.seqs(fasta=${wd}renamed.fasta)"

		Start	End	NBases	Ambigs	Polymer	NumSeqs
Minimum:	1	927	927	0	4	1
2.5%-tile:	1	1311	1311	0	4	2850
25%-tile:	1	1461	1461	0	5	28495
Median: 	1	1477	1477	0	6	56989
75%-tile:	1	1550	1550	0	9	85483
97.5%-tile:	1	1860	1860	0	11	111127
Maximum:	1	1923	1923	0	70	113976
Mean:	1	1518.15	1518.15	0	7.1488
# of Seqs:	113976

gzip ${wd}renamed.summary


## trim all reads to length l1300
usearch -fastx_truncate ${wd}renamed.fasta -trunclen 1300 -label_suffix l1300 -fastaout ${wd}renamed_l1300.fasta
grep -c ">" ${wd}renamed_l1300.fasta
# 113875
rm ${wd}renamed.fasta

## sort reads by abundance
usearch -sortbylength ${wd}renamed_l1300.fasta -fastaout ${wd}renamed_l1300_sort.fasta
rm ${wd}renamed_l1300.fasta

## dereplicate reads
usearch -derep_fulllength ${wd}renamed_l1300_sort.fasta -fastaout ${wd}renamed_l1300_sort_derep.fasta -sizeout
grep -c ">" ${wd}renamed_l1300_sort_derep.fasta
# 76528


## sort by abundance size 
usearch -sortbysize ${wd}renamed_l1300_sort_derep.fasta -fastaout ${wd}renamed_l1300_sort_derep_ab1.fasta -minsize 1
usearch -sortbysize ${wd}renamed_l1300_sort_derep.fasta -fastaout ${wd}renamed_l1300_sort_derep_ab2.fasta -minsize 2
usearch -sortbysize ${wd}renamed_l1300_sort_derep.fasta -fastaout ${wd}renamed_l1300_sort_derep_ab5.fasta -minsize 5
grep -c ">" ${wd}renamed_l1300_sort_derep_ab*.fasta
#renamed_l1300_sort_derep_ab1.fasta:76528
#renamed_l1300_sort_derep_ab2.fasta:3193
#renamed_l1300_sort_derep_ab5.fasta:827
rm ${wd}renamed_l1300_sort_derep.fasta


## cluster OTUs (default)
usearch -cluster_otus ${wd}renamed_l1300_sort_derep_ab2.fasta -otus ${wd}renamed_l1300_sort_derep_ab2_otu.fasta -relabel OTU_
# 100.0% 83 OTUs, 18 chimeras (0.6%))


## mapping the reads to the OTUs (id 0.97)
usearch -usearch_global ${wd}renamed_l1300_sort.fasta -db ${wd}renamed_l1300_sort_derep_ab2_otu.fasta -strand plus -id 0.97 -uc ${wd}renamed_l1300_sort_derep_ab2_otu.uc # -otutabout ${wd}renamed_l1300_sort_derep_ab2_otu.tab
# 92.7% matched
rm ${wd}renamed_l1300_sort.fasta
# gzip ${wd}renamed_l1300_sort_derep_ab*.fasta


## convert uc-2-tab
python /YOURPATH/uc2otutab.py ${wd}renamed_l1300_sort_derep_ab2_otu.uc > ${wd}renamed_l1300_sort_derep_ab2_otu.tab


###:::::::::::::::::::::::::::::::::::::::::::::::::::::::::::::::
### command line code:
### "Taxonomy assignment against UNITE" 
###:::::::::::::::::::::::::::::::::::::::::::::::::::::::::::::::

macqiime
# working directory
wd="/YOURPATH/1_clustering/1_uparse/"

## By default, QIIME uses the RDP classifier to assign taxonomic data to each representative sequence
## -m blast
# -c Minimum confidence to record an assignment [default: 0.8]
assign_taxonomy.py -m blast -e 0.00001 -o ${wd}unite/ -i ${wd}renamed_l1300_sort_derep_ab2_otu.fasta -r ~/Desktop/QIIME_box/TAX_leave_here/sh_qiime_release_s_02.03.2015/sh_refs_qiime_ver7_dynamic_s_02.03.2015.fasta -t ~/Desktop/QIIME_box/TAX_leave_here/sh_qiime_release_s_02.03.2015/sh_taxonomy_qiime_ver7_dynamic_s_02.03.2015.txt  &


## re-formatting the taxonomy file for import into R
## code taken from https://stat.ethz.ch/pipermail/r-help/2008-April/159957.html

cd 1_clustering/1_uparse/unite/ 

awk '
  BEGIN{FS="[\t]|[;]"; OFS="\t"}; {$1=$1}; {print $0}
' < renamed_l1300_sort_derep_ab2_otu_tax_assignments.txt  > unite_tax_forR.txt

cd ../../

###::::: continue the analysis in R again ::::::::::::::::::::::::
