# Supplementary material for: Application of Mycorrhiza and Soil from a Permaculture System Improved Phosphorus Acquisition in Naranjilla
Source: Front Plant Sci. 2017 Jul 19;8:1263. doi: 10.3389/fpls.2017.01263 (PMC5515901; doi:10.3389/fpls.2017.01263)
Supplement: DATA S2 — Statistical data analysis files for fungal community profiling in R. [file Data_Sheet_3.ZIP]

Archive with 26 entries (19 files):
- Supplementary_Data_S2/
- Supplementary_Data_S2/.DS_Store
- __MACOSX/
- __MACOSX/Supplementary_Data_S2/
- __MACOSX/Supplementary_Data_S2/._.DS_Store
- Supplementary_Data_S2/input/
- Supplementary_Data_S2/input/renamed_l1300_sort_derep_ab2_otu.tab
- __MACOSX/Supplementary_Data_S2/input/
- __MACOSX/Supplementary_Data_S2/input/._renamed_l1300_sort_derep_ab2_otu.tab
- Supplementary_Data_S2/input/Symanczik_et_al_design.txt
- __MACOSX/Supplementary_Data_S2/input/._Symanczik_et_al_design.txt
- Supplementary_Data_S2/input/unite_tax_forR.txt
- __MACOSX/Supplementary_Data_S2/input/._unite_tax_forR.txt
- __MACOSX/Supplementary_Data_S2/._input
- Supplementary_Data_S2/r_functions/
- Supplementary_Data_S2/r_functions/.DS_Store
- __MACOSX/Supplementary_Data_S2/r_functions/
- __MACOSX/Supplementary_Data_S2/r_functions/._.DS_Store
- Supplementary_Data_S2/r_functions/maPalette.R
- __MACOSX/Supplementary_Data_S2/r_functions/._maPalette.R
- __MACOSX/Supplementary_Data_S2/._r_functions
- Supplementary_Data_S2/Symanczik_et_al.pdf
- __MACOSX/Supplementary_Data_S2/._Symanczik_et_al.pdf
- Supplementary_Data_S2/Symanczik_et_al.Rmd
- __MACOSX/Supplementary_Data_S2/._Symanczik_et_al.Rmd
- __MACOSX/._Supplementary_Data_S2
