# Supplementary material for: Application of Mycorrhiza and Soil from a Permaculture System Improved Phosphorus Acquisition in Naranjilla
Source: Front Plant Sci. 2017 Jul 19;8:1263. doi: 10.3389/fpls.2017.01263 (PMC5515901; doi:10.3389/fpls.2017.01263)
Supplement: DATA S2 — Statistical data analysis files for fungal community profiling in R. [file Data_Sheet_3.ZIP › Supplementary_Data_S2/input/Symanczik_et_al_design.txt]

Sample_ID	sample_type	Soil	Subplot	Replicate	F_barcode	R_barcode	myc
1	Root	Conv	1	1	F1	R1	10
2	Root	Conv	1	2	F2	R1	12.5
3	Root	Conv	1	3	F3	R1	0
4	Root	Conv	2	1	F4	R1	17.39
5	Root	Conv	2	2	F5	R1	0
6	Root	Conv	2	3	F6	R1	18.18
7	Root	Conv	3	1	F7	R1	0
8	Root	Conv	3	2	F8	R1	1.89
9	Root	Conv	3	3	F1	R2	15.38
10	Root	Conv	4	1	F2	R2	0
11	Root	Conv	4	2	F3	R2	16.35
12	Root	Conv	4	3	F4	R2	15.6
13	Root	Org	1	1	F5	R2	56.86
14	Root	Org	1	2	F6	R2	37.07
15	Root	Org	1	3	F7	R2	9.73
16	Root	Org	2	1	F8	R2	37
17	Root	Org	2	2	F1	R3	0
18	Root	Org	2	3	F2	R3	6.73
19	Root	Org	3	1	F3	R3	12.73
20	Root	Org	3	2	F4	R3	14.95
21	Root	Org	3	3	F5	R3	32
22	Root	Org	4	1	F6	R3	22.33
23	Root	Org	4	2	F7	R3	5.74
24	Root	Org	4	3	F8	R3	12.5
26	Root	Perm	1	2	F2	R4	56.67
27	Root	Perm	1	3	F3	R4	61.06
28	Root	Perm	2	1	F4	R4	28.16
29	Root	Perm	2	2	F5	R4	83.33
30	Root	Perm	2	3	F6	R4	19.53
31	Root	Perm	3	1	F7	R4	20.37
32	Root	Perm	3	2	F8	R4	5.56
33	Root	Perm	3	3	F9	R1	49.09
34	Root	Perm	4	1	F10	R1	42.24
35	Root	Perm	4	2	F11	R1	54.21
36	Root	Perm	4	3	F12	R1	12.04
