# Supplementary material for: Application of Mycorrhiza and Soil from a Permaculture System Improved Phosphorus Acquisition in Naranjilla
Source: Front Plant Sci. 2017 Jul 19;8:1263. doi: 10.3389/fpls.2017.01263 (PMC5515901; doi:10.3389/fpls.2017.01263)
Supplement: DATA S2 — Statistical data analysis files for fungal community profiling in R. [file Data_Sheet_3.ZIP › Supplementary_Data_S2/input/unite_tax_forR.txt]

OTU_21	k__Fungi	p__unidentified	c__unidentified	o__unidentified	f__unidentified	g__unidentified	s__uncultured fungus	3e-69	SH457217.07FU_HQ436095_reps_singleton
OTU_20	k__Fungi	p__Basidiomycota	c__Incertae sedis	o__Malasseziales	f__Incertae sedis	g__Malassezia	s__Malassezia globosa	0.0	SH184034.07FU_KC152884_reps
OTU_23	k__Fungi	p__Ascomycota	c__Lecanoromycetes	o__Umbilicariales	f__Ophioparmaceae	g__Boreoplaca	s__Boreoplaca ultrafrigida	2e-30	SH481836.07FU_AY530886_reps_singleton
OTU_22	k__Fungi	p__Glomeromycota	c__Glomeromycetes	o__Diversisporales	f__Acaulosporaceae	g__unidentified	s__Acaulosporaceae sp	2e-153	SH194646.07FU_KF849513_reps
OTU_25	k__Fungi	p__Ascomycota	c__Dothideomycetes	o__Pleosporales	f__unidentified	g__unidentified	s__Pleosporales sp	0.0	SH215377.07FU_HE820854_reps
OTU_24	k__Fungi	p__Glomeromycota	c__Glomeromycetes	o__Glomerales	f__Glomeraceae	g__unidentified	s__Glomeraceae sp	0.0	SH176095.07FU_DQ400260_reps
OTU_27	k__Fungi	p__Glomeromycota	c__Glomeromycetes	o__Diversisporales	f__Acaulosporaceae	g__Acaulospora	s__Acaulospora colossica	2e-166	SH020028.07FU_AF320635_reps_singleton
OTU_26	k__Fungi	p__Glomeromycota	c__Glomeromycetes	o__Glomerales	f__Glomeraceae	g__unidentified	s__uncultured Rhizophagus	0.0	SH015572.07FU_HE775295_reps_singleton
OTU_29	k__Fungi	p__Ascomycota	c__Dothideomycetes	o__Pleosporales	f__Leptosphaeriaceae	g__Leptosphaeria	s__Leptosphaeria sp	0.0	SH183018.07FU_KC867873_reps
OTU_28	k__Fungi	p__Ascomycota	c__unidentified	o__unidentified	f__unidentified	g__unidentified	s__Ascomycota sp	0.0	SH220956.07FU_AM084436_reps
OTU_69	No blast hit	None	None
OTU_68	k__Fungi	p__Basidiomycota	c__Agaricomycetes	o__Sebacinales	f__unidentified	g__unidentified	s__uncultured Sebacinales	0.0	SH188171.07FU_FJ788826_refs
OTU_65	k__Fungi	p__unidentified	c__unidentified	o__unidentified	f__unidentified	g__unidentified	s__uncultured fungus	9e-76	SH471931.07FU_JX898622_reps_singleton
OTU_64	k__Protista	p__Ciliophora	c__unidentified	o__unidentified	f__unidentified	g__unidentified	s__Ciliophora sp	3e-106	SH025005.07FU_HM131983_reps_singleton
OTU_67	k__Fungi	p__Glomeromycota	c__Glomeromycetes	o__Diversisporales	f__Gigasporaceae	g__unidentified	s__uncultured Gigasporaceae	1e-130	SH004421.07FU_DQ400277_reps_singleton
OTU_66	k__Fungi	p__Glomeromycota	c__Glomeromycetes	o__Diversisporales	f__Gigasporaceae	g__unidentified	s__uncultured Cetraspora	2e-27	SH019946.07FU_HF970296_reps_singleton
OTU_61	k__Fungi	p__Glomeromycota	c__Glomeromycetes	o__Glomerales	f__Glomeraceae	g__Glomus	s__Glomus sp PB	5e-164	SH019834.07FU_HE794038_reps_singleton
OTU_60	k__Fungi	p__Ascomycota	c__Eurotiomycetes	o__Chaetothyriales	f__Herpotrichiellaceae	g__Exophiala	s__Exophiala oligosperma	0.0	SH193070.07FU_AY163551_refs
OTU_63	k__Fungi	p__unidentified	c__unidentified	o__unidentified	f__unidentified	g__unidentified	s__fungal sp acwVHT66_5	0.0	SH008365.07FU_JQ070591_reps_singleton
OTU_62	k__Fungi	p__Ascomycota	c__Leotiomycetes	o__Helotiales	f__unidentified	g__unidentified	s__Helotiales sp	0.0	SH203040.07FU_GU055724_refs
OTU_18	k__Fungi	p__Basidiomycota	c__Incertae sedis	o__Malasseziales	f__unidentified	g__unidentified	s__Malasseziales sp	0.0	SH214135.07FU_JX042766_reps
OTU_19	k__Fungi	p__Glomeromycota	c__Glomeromycetes	o__Diversisporales	f__Acaulosporaceae	g__Acaulospora	s__Acaulospora colossica	3e-177	SH020028.07FU_AF320635_reps_singleton
OTU_14	k__Fungi	p__Basidiomycota	c__Agaricomycetes	o__Sebacinales	f__Sebacinales Group B	g__unidentified	s__Sebacinales Group B sp	2e-113	SH197075.07FU_EU910929_refs
OTU_15	k__Fungi	p__Ascomycota	c__unidentified	o__unidentified	f__unidentified	g__unidentified	s__Ascomycota sp	0.0	SH217942.07FU_JQ246357_reps
OTU_16	k__Fungi	p__Glomeromycota	c__Glomeromycetes	o__Diversisporales	f__Acaulosporaceae	g__Acaulospora	s__Acaulospora mellea	4e-90	SH194647.07FU_JF439089_reps
OTU_17	k__Fungi	p__Glomeromycota	c__Glomeromycetes	o__Paraglomerales	f__Paraglomeraceae	g__Paraglomus	s__Paraglomus sp	0.0	SH194689.07FU_DQ400273_reps
OTU_10	k__Fungi	p__Glomeromycota	c__Glomeromycetes	o__Archaeosporales	f__Archaeosporaceae	g__Archaeospora	s__Archaeospora trappei	0.0	SH022254.07FU_AJ243420_reps_singleton
OTU_11	k__Fungi	p__Basidiomycota	c__Agaricomycetes	o__Corticiales	f__Corticiaceae	g__Laetisaria	s__Laetisaria fuciformis	4e-13	SH002042.07FU_EU118639_reps_singleton
OTU_12	k__Fungi	p__Basidiomycota	c__Tremellomycetes	o__Tremellales	f__Incertae sedis	g__Dioszegia	s__Dioszegia sp	0.0	SH182101.07FU_KC966100_reps
OTU_13	k__Fungi	p__Glomeromycota	c__Glomeromycetes	o__Paraglomerales	f__Paraglomeraceae	g__Paraglomus	s__Paraglomus brasilianum	0.0	SH215636.07FU_FR750047_reps
OTU_58	k__Fungi	p__unidentified	c__unidentified	o__unidentified	f__unidentified	g__unidentified	s__uncultured fungus	2e-104	SH486358.07FU_EU516983_reps_singleton
OTU_59	k__Fungi	p__Ascomycota	c__Sordariomycetes	o__Hypocreales	f__Nectriaceae	g__unidentified	s__Nectriaceae sp	0.0	SH204422.07FU_KF528003_reps
OTU_50	k__Fungi	p__Basidiomycota	c__unidentified	o__unidentified	f__unidentified	g__unidentified	s__uncultured Basidiomycota	0.0	SH027096.07FU_AM901841_reps_singleton
OTU_51	k__Fungi	p__Glomeromycota	c__Glomeromycetes	o__Paraglomerales	f__unidentified	g__unidentified	s__uncultured Paraglomus	0.0	SH013559.07FU_AM942519_reps_singleton
OTU_52	k__Fungi	p__Glomeromycota	c__Glomeromycetes	o__Diversisporales	f__Acaulosporaceae	g__Acaulospora	s__Acaulospora mellea	1e-145	SH194643.07FU_JF439090_reps
OTU_53	k__Fungi	p__unidentified	c__unidentified	o__unidentified	f__unidentified	g__unidentified	s__uncultured soil fungus	2e-40	SH465288.07FU_EU490031_reps_singleton
OTU_54	k__Fungi	p__unidentified	c__unidentified	o__unidentified	f__unidentified	g__unidentified	s__uncultured fungus	0.0	SH465204.07FU_KF800560_reps_singleton
OTU_55	k__Fungi	p__Glomeromycota	c__Glomeromycetes	o__Glomerales	f__Claroideoglomeraceae	g__unidentified	s__Claroideoglomeraceae sp	0.0	SH205187.07FU_HE775377_reps
OTU_56	k__Fungi	p__Ascomycota	c__Dothideomycetes	o__Capnodiales	f__Incertae sedis	g__Toxicocladosporium	s__Toxicocladosporium strelitziae	0.0	SH202294.07FU_JX069874_refs
OTU_57	k__Fungi	p__Glomeromycota	c__Glomeromycetes	o__Glomerales	f__Glomeraceae	g__unidentified	s__Glomeraceae sp	0.0	SH176095.07FU_DQ400260_reps
OTU_8	k__Fungi	p__Glomeromycota	c__Glomeromycetes	o__Glomerales	f__Glomeraceae	g__Rhizophagus	s__Rhizophagus irregularis	0.0	SH175586.07FU_FM992381_refs
OTU_9	k__Fungi	p__Ascomycota	c__Sordariomycetes	o__Sordariales	f__Lasiosphaeriaceae	g__Zopfiella	s__Zopfiella marina	0.0	SH220574.07FU_FJ175159_refs
OTU_2	k__Fungi	p__Basidiomycota	c__Tremellomycetes	o__Tremellales	f__Incertae sedis	g__Dioszegia	s__Dioszegia hungarica	0.0	SH182099.07FU_AF444379_refs
OTU_3	k__Fungi	p__Basidiomycota	c__Agaricomycetes	o__Sebacinales	f__unidentified	g__unidentified	s__uncultured Sebacinales	7e-120	SH015395.07FU_FJ788822_reps_singleton
OTU_1	k__Fungi	p__Basidiomycota	c__Agaricomycetes	o__Sebacinales	f__Sebacinales Group B	g__Piriformospora	s__Piriformospora indica	0.0	SH197074.07FU_KF061284_refs
OTU_6	k__Fungi	p__Basidiomycota	c__Incertae sedis	o__Malasseziales	f__Incertae sedis	g__Malassezia	s__Malassezia restricta	0.0	SH176394.07FU_AY743636_refs
OTU_7	k__Fungi	p__Basidiomycota	c__Incertae sedis	o__Malasseziales	f__Incertae sedis	g__Malassezia	s__Malassezia restricta	0.0	SH176394.07FU_AY743636_refs
OTU_4	No blast hit	None	None
OTU_5	k__Plantae	p__unidentified	c__unidentified	o__unidentified	f__unidentified	g__unidentified	s__Plantae sp	1e-127	SH003359.07FU_KF800333_reps_singleton
OTU_47	k__Fungi	p__Glomeromycota	c__Glomeromycetes	o__unidentified	f__unidentified	g__unidentified	s__Glomeromycetes sp	0.0	SH194654.07FU_KC222879_reps
OTU_46	k__Fungi	p__Glomeromycota	c__Glomeromycetes	o__Diversisporales	f__Acaulosporaceae	g__unidentified	s__Acaulosporaceae sp	2e-166	SH194652.07FU_KF849639_reps
OTU_45	k__Fungi	p__Basidiomycota	c__Incertae sedis	o__Malasseziales	f__Incertae sedis	g__Malassezia	s__Malassezia sympodialis	0.0	SH188402.07FU_AY743632_refs
OTU_44	k__Fungi	p__Ascomycota	c__Incertae sedis	o__Incertae sedis	f__Incertae sedis	g__Ciliophora	s__Ciliophora sp	7e-86	SH025004.07FU_JX974769_reps_singleton
OTU_43	k__Fungi	p__Glomeromycota	c__Glomeromycetes	o__Archaeosporales	f__unidentified	g__unidentified	s__uncultured Archaeosporales	0.0	SH217165.07FU_JN581948_refs
OTU_42	k__Protista	p__Cercozoa	c__unidentified	o__unidentified	f__unidentified	g__unidentified	s__Cercozoa sp	2e-52	SH457238.07FU_EU490018_reps_singleton
OTU_41	k__Fungi	p__Ascomycota	c__Leotiomycetes	o__Helotiales	f__unidentified	g__unidentified	s__Helotiales sp	2e-151	SH179788.07FU_AF504840_reps
OTU_40	k__Fungi	p__Basidiomycota	c__Agaricomycetes	o__unidentified	f__unidentified	g__unidentified	s__Agaricomycetes sp	1e-130	SH463958.07FU_EU490178_reps_singleton
OTU_49	k__Fungi	p__Glomeromycota	c__Glomeromycetes	o__Glomerales	f__Glomeraceae	g__unidentified	s__Glomeraceae sp	0.0	SH175527.07FU_HF968913_reps
OTU_48	k__Fungi	p__Ascomycota	c__Dothideomycetes	o__Pleosporales	f__Incertae sedis	g__Ascochyta	s__Ascochyta sp	0.0	SH215821.07FU_GU054291_reps
OTU_83	k__Fungi	p__unidentified	c__unidentified	o__unidentified	f__unidentified	g__unidentified	s__uncultured fungus	2e-42	SH480982.07FU_JX974733_reps_singleton
OTU_82	k__Protista	p__Cercozoa	c__unidentified	o__unidentified	f__unidentified	g__unidentified	s__Cercozoa sp	8e-98	SH482039.07FU_HM162271_reps_singleton
OTU_81	k__Fungi	p__Glomeromycota	c__Glomeromycetes	o__Glomerales	f__Glomeraceae	g__Glomus	s__Glomus versiforme	1e-158	SH015012.07FU_GQ388729_reps_singleton
OTU_80	k__Fungi	p__Glomeromycota	c__Glomeromycetes	o__Archaeosporales	f__unidentified	g__unidentified	s__uncultured Archaeosporales	1e-155	SH029482.07FU_JN581966_reps_singleton
OTU_32	k__Protista	p__Ciliophora	c__unidentified	o__unidentified	f__unidentified	g__unidentified	s__Ciliophora sp	2e-144	SH025005.07FU_HM131983_reps_singleton
OTU_33	k__Fungi	p__Glomeromycota	c__Glomeromycetes	o__Archaeosporales	f__unidentified	g__unidentified	s__uncultured Archaeosporales	0.0	SH029485.07FU_JN581977_reps_singleton
OTU_30	k__Fungi	p__unidentified	c__unidentified	o__unidentified	f__unidentified	g__unidentified	s__uncultured soil fungus	2e-70	SH459366.07FU_HM131999_reps_singleton
OTU_31	k__Fungi	p__Basidiomycota	c__Agaricomycetes	o__Agaricales	f__Hygrophoraceae	g__unidentified	s__uncultured Hygrocybe	2e-86	SH480226.07FU_JQ347153_reps_singleton
OTU_36	k__Fungi	p__Glomeromycota	c__Glomeromycetes	o__Archaeosporales	f__unidentified	g__unidentified	s__Archaeosporales sp	0.0	SH029484.07FU_JN581970_reps_singleton
OTU_37	k__Fungi	p__unidentified	c__unidentified	o__unidentified	f__unidentified	g__unidentified	s__uncultured fungus	1e-34	SH463510.07FU_EU517025_reps_singleton
OTU_34	k__Fungi	p__Glomeromycota	c__Glomeromycetes	o__Archaeosporales	f__Archaeosporaceae	g__unidentified	s__Archaeosporaceae sp	0.0	SH218961.07FU_HF970228_reps
OTU_35	k__Fungi	p__Ascomycota	c__Incertae sedis	o__Incertae sedis	f__Incertae sedis	g__Ciliophora	s__Ciliophora sp	2e-83	SH025004.07FU_JX974769_reps_singleton
OTU_38	k__Fungi	p__Ascomycota	c__Leotiomycetes	o__Helotiales	f__Incertae sedis	g__Catenulifera	s__Catenulifera sp	0.0	SH196476.07FU_KC456767_reps
OTU_39	k__Fungi	p__unidentified	c__unidentified	o__unidentified	f__unidentified	g__unidentified	s__uncultured fungus	2e-114	SH486358.07FU_EU516983_reps_singleton
OTU_78	k__Fungi	p__unidentified	c__unidentified	o__unidentified	f__unidentified	g__unidentified	s__uncultured fungus	1e-118	SH486358.07FU_EU516983_reps_singleton
OTU_79	k__Fungi	p__Glomeromycota	c__Glomeromycetes	o__Glomerales	f__Glomeraceae	g__Glomus	s__Glomus sp	3e-162	SH001344.07FU_DQ421199_reps_singleton
OTU_76	k__Fungi	p__unidentified	c__unidentified	o__unidentified	f__unidentified	g__unidentified	s__uncultured fungus	9e-110	SH486358.07FU_EU516983_reps_singleton
OTU_77	k__Protista	p__Ciliophora	c__unidentified	o__unidentified	f__unidentified	g__unidentified	s__Ciliophora sp	7e-160	SH025005.07FU_HM131983_reps_singleton
OTU_74	k__Fungi	p__Basidiomycota	c__Ustilaginomycetes	o__Ustilaginales	f__Ustilaginaceae	g__Pseudozyma	s__Pseudozyma flocculosa	0.0	SH182325.07FU_AB089364_reps
OTU_75	k__Protista	p__Cercozoa	c__unidentified	o__unidentified	f__unidentified	g__unidentified	s__Cercozoa sp	2e-52	SH457238.07FU_EU490018_reps_singleton
OTU_72	k__Fungi	p__Basidiomycota	c__Tremellomycetes	o__Tremellales	f__Incertae sedis	g__Cryptococcus	s__Cryptococcus dimennae	0.0	SH203797.07FU_EU266559_reps
OTU_73	k__Fungi	p__Glomeromycota	c__Glomeromycetes	o__Archaeosporales	f__Archaeosporaceae	g__unidentified	s__uncultured Archaeospora	2e-117	SH023440.07FU_GQ388706_reps_singleton
OTU_70	k__Fungi	p__Ascomycota	c__Dothideomycetes	o__Pleosporales	f__unidentified	g__unidentified	s__Pleosporales sp	0.0	SH215377.07FU_HE820854_reps
OTU_71	k__Fungi	p__Ascomycota	c__unidentified	o__unidentified	f__unidentified	g__unidentified	s__uncultured Ascomycota	5e-102	SH031520.07FU_FR682362_reps_singleton
