# Supplementary material for: Application of Mycorrhiza and Soil from a Permaculture System Improved Phosphorus Acquisition in Naranjilla
Source: Front Plant Sci. 2017 Jul 19;8:1263. doi: 10.3389/fpls.2017.01263 (PMC5515901; doi:10.3389/fpls.2017.01263)
Supplement: DATA S2 — Statistical data analysis files for fungal community profiling in R. [file Data_Sheet_3.ZIP › Supplementary_Data_S2/r_functions/maPalette.R]

maPalette <- function(low = "white", high = c("green", "red"), mid=NULL, k =50)
{
  low <- col2rgb(low)/255
  high <- col2rgb(high)/255
  
  if(is.null(mid)){
    r <- seq(low[1], high[1], len = k)
    g <- seq(low[2], high[2], len = k)
    b <- seq(low[3], high[3], len = k)
  }
  if(!is.null(mid)){
    k2 <- round(k/2)
    mid <- col2rgb(mid)/255
    r <- c(seq(low[1], mid[1], len = k2),
           seq(mid[1], high[1], len = k2))
    g <- c(seq(low[2], mid[2], len = k2),
           seq(mid[2], high[2], len = k2))
    b <- c(seq(low[3], mid[3], len = k2),
           seq(mid[3], high[3], len = k2))
  }
  rgb(r, g, b)
}
