# Supplementary material for: Application of Mycorrhiza and Soil from a Permaculture System Improved Phosphorus Acquisition in Naranjilla
Source: Front Plant Sci. 2017 Jul 19;8:1263. doi: 10.3389/fpls.2017.01263 (PMC5515901; doi:10.3389/fpls.2017.01263)
Supplement: DATA S2 — Statistical data analysis files for fungal community profiling in R. [file Data_Sheet_3.ZIP › Supplementary_Data_S2/Symanczik_et_al.Rmd]

---
title: "Symanczik et al. (2017), R-Analysis"
author: "Klaus Schlaeppi"
date: '`r Sys.Date()`'
output: 
  pdf_document:
    toc: yes
---

 
```{r setting the environment, message=F, warning=F, echo=F}

# libraries
library(vegan)
library(pander)
library(dunn.test)
library(sciplot)

# clean everything
rm(list=ls())

# setting working directory and In/Outputfolders
wdir <- "~/Dropbox/PacBio_Projekt/Supplementary_Data_S2/"
setwd(wdir)
inputFolder <- paste( wdir, "input/", sep="" )
outputFolder <- wdir

```

\pagebreak

# data import
```{r data import, warning=F, message=F, echo=F, fig.height=3.5, fig.width=4}

### uploading of design file
#############################################################
designfile <- "Symanczik_et_al_design.txt"
alldesign <- read.table(paste( inputFolder, designfile, sep="" ), header=T, na.strings="NA", blank.lines.skip=FALSE)
# dim(alldesign)
rownames(alldesign) <- paste("cAMF18", alldesign$F_barcode, alldesign$R_barcode, sep="")
# head(alldesign)


### upload of OTU table from QIIME
#############################################################
datafile <- "renamed_l1300_sort_derep_ab2_otu.tab"
alldat <- read.table( paste( inputFolder, datafile, sep="" ), row.names=1, sep="\t", header=T, blank.lines.skip=FALSE)
# dim(alldat)
# alldat[1:5,1:5]

overlap_samples <- colnames(alldat)[colnames(alldat) %in% rownames(alldesign)]
# length(overlap_samples)
# six samples with few reads, not from experiment


# design file
design <- alldesign[ overlap_samples,]
# dim(design)
design <- design[sort(as.character(design$Soil),ind=T,decr=F)$ix,]

design$cols <- design$Soil
levels(design$cols) <- c("palegoldenrod", "paleturquoise3", "palevioletred3")

# data file
dat <- alldat[, rownames(design)]
dat <- dat[ rowSums(dat) > 0 , ]
# range(colSums(dat))
# sum(colSums(dat))
# dim(dat)

```

## sequence numbers
```{r seq stats, warning=F, message=F, echo=F, fig.height=3.5, fig.width=7}

dat_l <- dat
colnames(dat_l) <- paste(design[colnames(dat),]$Soil, design[colnames(dat),]$Sample_ID, sep="_")
# sort(colSums(dat), decr=T)
# pdf( paste(outputFolder,"HQseqs.pdf", sep=""), width=6, height=4)
barplot(sort(colSums(dat_l), decr=T), las=2, cex.axis=.8, cex.names=.8, ylim=c(0, 2000), ylab="# of HQ sequences")
abline(h=400, lwd=2, lty=1, col="darkred")
# dev.off()

### seq stats
# only samples with at least 400 sequences
dat <- dat[, colSums(dat) > 400]
sum(colSums(dat))
range(colSums(dat))
median(colSums(dat))
# dim(dat)

```

>> We subsetted the otu table to samples that had at least 400 sequences.

\pagebreak

## sequence numbers by sample groups  

```{r sm, echo=F, fig.height=4, fig.width=3}
## by sample groups
# pdf( paste(outputFolder,"HQseqs_by_groups.pdf", sep=""), width=6, height=4)
boxplot(colSums(dat) ~ design[colnames(dat),]$Soil,
        col=levels(design[colnames(dat),]$cols) , frame=F )  
# dev.off()

kruskal.test(colSums(dat) ~ design[colnames(dat),]$Soil)

```
>> significant differences between sequence numbers per sample groups. Therefore, use rarefication for normalization of the data (see Weiss et al., 2015 PeerJ) 


# taxonomy
```{r taxonomy, echo=F, fig.height=4, fig.width=5}

### upload of taxonomy file
taxfile <- "unite_tax_forR.txt"
unite_tax <- read.table( paste(inputFolder, taxfile, sep= ""), row.names=1, sep="\t", header=F, blank.lines.skip=FALSE)
# dim(unite_tax)
colnames(unite_tax) <- c("kingdom", "phylum", "class", "order", "family", "genus", "species", "conf", "nr")
unite_tax$kingdom <-gsub("k__","", unite_tax$kingdom )
unite_tax$phylum <-gsub("p__","", unite_tax$phylum )
unite_tax$class <-gsub("c__","", unite_tax$class )
unite_tax$order <-gsub("o__","", unite_tax$order )
unite_tax$family <-gsub("f__","", unite_tax$family )
unite_tax$genus <-gsub("g__","", unite_tax$genus )
unite_tax$species <-gsub("s__","", unite_tax$species )
# head(unite_tax)

## current taxonomy
unite_tax$species[unite_tax$species == "Rhizophagus irregularis"] <- "Rhizoglomus irregulare"
unite_tax$species[unite_tax$species == "uncultured Rhizophagus"] <- "uncultured Rhizoglomus"


### KINGDOM level analysis
table(unite_tax$kingdom)


### PHYLUM level analysis
## subsetting taxonomy for fungi
# dim(unite_tax)
unite_tax_fungi <- unite_tax[unite_tax[,"kingdom"]=="Fungi", ] 
unite_tax_fungi <- unite_tax_fungi[sort(as.character(unite_tax_fungi$phylum),ind=T,decr=T)$ix,]
# dim(unite_tax_fungi)
# head(unite_tax_fungi)
# table(unite_tax_fungi$phylum)

unite_tax_fungi$cols <- as.factor(unite_tax_fungi$phylum)
levels(unite_tax_fungi$cols) <- c("royalblue1", "gold1", "palegreen4",  "lightgrey") # indianred2

```

We subsetted the otu table to fungi OTUs only.

```{r subsetting, echo=F, fig.height=4, fig.width=4}

# dim(dat)
dat <- dat[rownames(unite_tax_fungi), ]
# sort(colSums(dat),dec=T)
dat <- dat[, colSums(dat) > 400]
# dim(dat)
# sum(colSums(dat))
# range(colSums(dat))
# TSS normalization data file
dat_norm <- t(t(dat)/colSums(dat)) * 100

# subsampling by rarefication
# range(colSums(dat))
set.seed(8046)  # 8046 = zip code of Reckenholz
library(vegan)
dat_rare <- t(rrarefy(t(dat), min(colSums(dat))))
dat_rare <- dat_rare[ rowSums(dat_rare) > 0 , ]
# dim(dat_rare)


### subsetting design file
# dim(design)
design <- design[colnames(dat),]
# dim(design)
# table(design$Soil)


# sample groups
Conv_samples <- rownames(design)[which(design$Soil=="Conv")]
Org_samples <- rownames(design)[which(design$Soil=="Org")]
Perm_samples <- rownames(design)[which(design$Soil=="Perm")]

```

\pagebreak

# beta diversity analysis

## PCoA
```{r PCoA, echo=F, warning=F, message=F, fig.height=4, fig.width=5}

### beta diversity analysis
#############################################################
# phyloseq whole data
library(phyloseq)
library(ggplot2)

dat_ps <- phyloseq(otu_table(dat_rare, taxa_are_rows=T), 
                   sample_data(design) )
sample_data(dat_ps)$Soil <- as.factor(sample_data(dat_ps)$Soil)

# PCoA
dat_pcoa <- ordinate(dat_ps,"PCoA","bray")

# pdf(paste(outputFolder,"all_fungi_PCoA.pdf", sep=""), width=7, height=7)
p1 <- plot_ordination(dat_ps, dat_pcoa, type="sites", axes=c(1,2), color="Soil")
p1 <- p1 + geom_point(size=3)
p1 <- p1 + scale_color_manual(values=levels(design$cols))
# print(p1)
# dev.off()

# sample assignemnts
p2 <- plot_ordination(dat_ps, dat_pcoa, type="sites", axes=c(1,2), color="Soil", label="Sample_ID")
p2 <- p2 + geom_point(size=3)
p2 <- p2 + scale_color_manual(values=levels(design$cols))
print(p2)
# plot_ordination(dat_ps, dat_pcoa, type="sites", axes=c(1,2), color="qual_seqs")

### Figure
#pdf(paste(outputFolder,"Figure_4A.pdf", sep=""), width=4.5, height=4.5)
postscript(paste(outputFolder,"Figure_4A.eps", sep=""),  
           paper="special", width=5, height=5, horizontal = FALSE)
print(p1)
dev.off()

```

\pagebreak

## bray curtis within groups

```{r bray, echo=F, fig.height=4, fig.width=3}

### bray curtis within groups
dat_dist <- distance(dat_ps, method="bray")
dat_dist_lst <- list(colMeans(as.matrix(dat_dist)[Conv_samples, Conv_samples]),
                     colMeans(as.matrix(dat_dist)[Org_samples, Org_samples]),
                     colMeans(as.matrix(dat_dist)[Perm_samples, Perm_samples]))
dat_dist_lst <- setNames(dat_dist_lst, c("Conv", "Org", "Perm"))

# stats
dat_dist_df <- cbind(data.frame(unlist(dat_dist_lst)), 
                     rownames(design), design$Soil)
colnames(dat_dist_df) <- c("mean_BC", "sample_ID", "Soil")

# stats, 
# hist(dat_dist_df$mean_BC) # non-parametric chosen, because data is not normally distributed
# kruskal.test(mean_BC ~ Soil, data=dat_dist_df)
# library(dunn.test)
dunn.test(dat_dist_df$mean_BC, dat_dist_df$Soil, method="bh")  # , kw=TRUE, label=TRUE, wrap=FALSE, table=TRUE, list=FALSE, rmc=FALSE, alpha=0.05)


## plot
boxplot(dat_dist_lst, 
        main="mean within-group similarities\n(bray curtis distance)", 
        names=c("Conv", "Org", "Perm"), 
        col=levels(design$cols), 
        ylim=c(0,1), frame=F )
text(1:3, 1, c("A", "B", "B"))

# library(sciplot)
bargraph.CI(dat_dist_df$Soil, dat_dist_df$mean_BC, 
        main="mean within-group similarities\n(bray curtis distance)", 
        col=levels(design$cols), 
        ylim=c(0,1.1), border=NA)
text(1:3, 1, c("A", "B", "B"))

#pdf(paste(outputFolder,"Figure_4B.pdf", sep=""), width=3, height=5)
postscript(paste(outputFolder,"Figure_4B.eps", sep=""),  
           paper="special", width=3, height=5, horizontal = FALSE)
bg <- bargraph.CI(dat_dist_df$Soil, dat_dist_df$mean_BC, 
        main="mean within-group similarities", 
        ylab="Bray-Curtis",
        col=levels(design$cols), 
        ylim=c(0,1.1), border=NA)
text(bg[[1]], 1, c("A", "B", "B"))
dev.off()

```

\pagebreak

## PERMANOVA
```{r field PERMANOVA, fig.height=5, fig.width=6, warning=F, message=F, echo=F}

dat_dist_paov <- adonis(dat_dist ~ Soil, data=design, permutations=999)
pander(dat_dist_paov$aov.tab[1:6])

### Table S3
capture.output(dat_dist_paov, file="Table_S3_PERMANOVA.doc")

```


\pagebreak

# PHYLUM level analysis  

## matrix at phylum level

```{r phylum, echo=F, fig.height=4, fig.width=7}

### PHYLUM_mat
# PHYLUMnames <- names(sort(table(unite_tax_fungi[,"phylum"]), decr=T))
PHYLUMnames <- sort(names(table(unite_tax_fungi[,"phylum"])))
sort(table(unite_tax_fungi[,"phylum"]), decr=T)
PHYLUMnames_m <- PHYLUMnames
### Preparation of matrix with stacked OTUs RELATIVE ABUNDANCE log2(RA) per Phylum
y <- c()
otunames <- rownames(dat)
for (i in PHYLUMnames_m){
  x <- colSums(dat[otunames
                        [otunames %in% 
                           rownames(unite_tax_fungi)[which(unite_tax_fungi$phylum == paste(i))] ],])
  y <- rbind(y,x)
}
rownames(y) <- paste(PHYLUMnames_m)
PHYLUM_mat <- y
PHYLUM_mat[ , 1:5 ]
#colSums(PHYLUM_mat)
#sum(colSums(PHYLUM_mat) - colSums(dat))
PHYLUM_mat_norm <- t(t(PHYLUM_mat)/colSums(PHYLUM_mat)) * 100

```

## Ascomycota statistics

```{r Ascomycota, echo=F, fig.height=4, fig.width=7}

### statistics
library(dunn.test)
## Ascomycota
# hist(PHYLUM_mat_norm["Ascomycota",])
tapply(PHYLUM_mat_norm["Ascomycota",], design$Soil, mean)
kruskal.test(PHYLUM_mat_norm["Ascomycota",] ~ Soil, data=design)
dunn.test(PHYLUM_mat_norm["Ascomycota",], design$Soil, method="bh")  # , kw=TRUE, label=TRUE, wrap=FALSE, table=TRUE, list=FALSE, rmc=FALSE, alpha=0.05)

```

## Basidiomycota statistics

```{r Basidiomycota, echo=F, fig.height=4, fig.width=7}

## Basidiomycota
# hist(PHYLUM_mat_norm["Basidiomycota",])
tapply(PHYLUM_mat_norm["Basidiomycota",], design$Soil, mean)
kruskal.test(PHYLUM_mat_norm["Basidiomycota",] ~ Soil, data=design)
dunn.test(PHYLUM_mat_norm["Basidiomycota",], design$Soil, method="bh")  # , kw=TRUE, label=TRUE, wrap=FALSE, table=TRUE, list=FALSE, rmc=FALSE, alpha=0.05)

```

## Glomeromycota statistics

```{r Glomeromycota, echo=F, fig.height=4, fig.width=7}

## Glomeromycota
# hist(PHYLUM_mat_norm["Glomeromycota",])
tapply(PHYLUM_mat_norm["Glomeromycota",], design$Soil, mean)
kruskal.test(PHYLUM_mat_norm["Glomeromycota",] ~ Soil, data=design)
dunn.test(PHYLUM_mat_norm["Glomeromycota",], design$Soil, method="bh")  # , kw=TRUE, label=TRUE, wrap=FALSE, table=TRUE, list=FALSE, rmc=FALSE, alpha=0.05)


```


```{r phylum plots, echo=F, fig.height=4, fig.width=7}

### stacked barplot, individual samples
PHYLUM_mat_norm_l <- PHYLUM_mat_norm
colnames(PHYLUM_mat_norm_l) <- design$Soil

PHYLUMcols <- levels(unite_tax_fungi$cols)
names(PHYLUMcols) <- rownames(PHYLUM_mat)

#pdf( paste(outputFolder,"PHYLUM_tax.pdf", sep=""), width=9, height=5)
par(mar=c(4,4,4,10), oma=c(1,1,1,0))

barplot(PHYLUM_mat_norm_l, 
        col=PHYLUMcols, lwd=1, 
        main="PHYLUM level", ylab="RA [%]", cex.names=1.2, las=2)

legend(x=length(colnames(PHYLUM_mat_norm))*1.2, y=70, 
       legend=rev(rownames(PHYLUM_mat_norm)), 
       bty="n", col=rev(PHYLUMcols),
       xpd=TRUE, pch=19, cex=1.)  

#dev.off()
```


```{r phylum by group, echo=F, fig.height=4, fig.width=4}

### stacked barplot, mean per sample group

## calculation means per sample group
means_list <- rownames(PHYLUM_mat_norm)
y <- c()
for ( i in 1:length(means_list)){
  x <- tapply(PHYLUM_mat_norm[ means_list[i] ,] , design$Soil, mean )
  y <- rbind(y, x)
}
rownames(y) <- paste(means_list)
PHYLUM_mat_norm_means <- y

## calculation ses per sample group
library(sciplot)
y <- c()
for ( i in 1:length(means_list)){
  x <- tapply(PHYLUM_mat_norm[ means_list[i] ,] , design$Soil, se )
  y <- rbind(y, x)
}
rownames(y) <- paste(means_list)
PHYLUM_mat_norm_ses <- y

## plot
par(mar=c(4,4,4,10), oma=c(1,1,1,0))

p <- barplot(PHYLUM_mat_norm_means, col=PHYLUMcols, border=NA, axes=F,
             las=2, ylab="relative abundance [%]", ylim=c(0,120), xlim=c(0,4))

axis(2, at=seq(0,100,20), labels=as.character(seq(0,100,20)), lwd.ticks=.7, pos=0, las=2)

legend(x=5, y=80,  #x=length(colnames(PHYLUM_mat_norm_means))*1.2 
       legend=rev(rownames(PHYLUM_mat_norm_means)), 
       bty="n", col=rev(PHYLUMcols), bg="transparent",
       xpd=TRUE, pch=19, cex=1.)  

# apply(PHYLUM_mat_norm_means, 1, mean)
# text(4, c(5,35,75), rep("n.s.",3), adj=0, col=PHYLUMcols, cex=.8)

arrows(p, PHYLUM_mat_norm_means[1,] + PHYLUM_mat_norm_ses[1,], 
       p, PHYLUM_mat_norm_means[1,] - PHYLUM_mat_norm_ses[1,],  
       angle=90, code=3, length=0.03, lwd=1)

arrows(p, colSums(PHYLUM_mat_norm_means[1:2,]) + PHYLUM_mat_norm_ses[2,], 
       p, colSums(PHYLUM_mat_norm_means[1:2,]) - PHYLUM_mat_norm_ses[2,],  
       angle=90, code=3, length=0.03, lwd=1)

arrows(p, colSums(PHYLUM_mat_norm_means[1:3,]) + PHYLUM_mat_norm_ses[3,], 
       p, colSums(PHYLUM_mat_norm_means[1:3,]) - PHYLUM_mat_norm_ses[3,],  
       angle=90, code=3, length=0.03, lwd=1)

```

```{r fig5, warning=F, message=F, echo=F}

# pdf(paste(outputFolder,"Figure_5A.pdf", sep=""), width=3.5, height=5)
postscript(paste(outputFolder,"Figure_5A.eps", sep=""),  
           paper="special", width=3.5, height=5, horizontal = FALSE)
par(mar=c(4,4,4,8), oma=c(1,1,1,0))

p <- barplot(PHYLUM_mat_norm_means, col=PHYLUMcols, border=NA, axes=F,
             las=2, ylab="relative abundance [%]", ylim=c(0,120))

axis(2, at=seq(0,100,20), labels=as.character(seq(0,100,20)), lwd.ticks=.7, pos=0, las=2)

legend(x=4.5, y=80,  #x=length(colnames(PHYLUM_mat_norm_means))*1.2 
       legend=rev(rownames(PHYLUM_mat_norm_means)), 
       bty="n", col=rev(PHYLUMcols), bg="transparent",
       xpd=TRUE, pch=19, cex=1.)  

# apply(PHYLUM_mat_norm_means, 1, mean)
text(4, c(5,35,75), rep("n.s.",3), adj=0, col=PHYLUMcols, cex=.8)

arrows(p, PHYLUM_mat_norm_means[1,] + PHYLUM_mat_norm_ses[1,], 
       p, PHYLUM_mat_norm_means[1,] - PHYLUM_mat_norm_ses[1,],  
       angle=90, code=3, length=0.03, lwd=1)

arrows(p, colSums(PHYLUM_mat_norm_means[1:2,]) + PHYLUM_mat_norm_ses[2,], 
       p, colSums(PHYLUM_mat_norm_means[1:2,]) - PHYLUM_mat_norm_ses[2,],  
       angle=90, code=3, length=0.03, lwd=1)

arrows(p, colSums(PHYLUM_mat_norm_means[1:3,]) + PHYLUM_mat_norm_ses[3,], 
       p, colSums(PHYLUM_mat_norm_means[1:3,]) - PHYLUM_mat_norm_ses[3,],  
       angle=90, code=3, length=0.03, lwd=1)

dev.off()

```

### Glomeromycota
```{r glomeromycota, echo=F, fig.height=4, fig.width=3}
### Glomeromycota
# pdf( paste(outputFolder,"PHYLUM_Glomeromycota.pdf", sep=""), width=4, height=5)
boxplot(PHYLUM_mat_norm["Glomeromycota",] ~ design$Soil, 
        # main="Glomeromycota\n(relative abundance)", 
        names=c("Conv", "Org", "Perm"), 
        col=levels(design$cols), 
        ylim=c(0,115), frame=F )
text(1:3, 110, c("A", "A", "A"))
# dev.off()

# pdf( paste(outputFolder,"PHYLUM_Glomeromycota_bar.pdf", sep=""), width=4, height=5)
# library(sciplot)
bargraph.CI(design$Soil, PHYLUM_mat_norm["Glomeromycota",], 
        #main="Glomeromycota\n(relative abundance)", names=c("Conv", "Org", "Perm"), 
        col=levels(design$cols), 
        ylim=c(0,100), border=NA)
text(1:3, 90, c("A", "A", "A"))
# dev.off()


# plot(design$myc, PHYLUM_mat_norm["Glomeromycota",])

```

\pagebreak

# OTU level analysis  

## Defining abundant OTUs (>1%)
```{r abundant, warning=F, message=F, echo=F}

# subsetting to abundant, labeling samples and OTUs
dat_norm_l <- dat_norm
colnames(dat_norm_l) <- paste(design$Soil, design$Sample_ID, sep="_")
colnames(dat_norm_l) <- paste(design$Soil)

dat_norm_l_abundant <- dat_norm_l[rowMeans(dat_norm_l) >= 1,]
dat_norm_l_abundant_IDs <- rownames(dat_norm_l_abundant)

rownames(dat_norm_l_abundant) <- paste(rownames(dat_norm_l_abundant),
                                       unite_tax_fungi[rownames(dat_norm_l_abundant),"species"],
                                       sep=" ")

```


## OTUs of differential abundance

```{r DA_OTUs, echo=F, warning=F, fig.height=6, fig.width=7}

### tested with non-parametric Kruskal-Wallis rank sum test
# dim(design)
# dim(dat_norm_l_abundant)
# rownames(dat_norm_l_abundant)
# single OTU test
# kruskal.test(dat_norm_l_abundant["OTU_1 Piriformospora indica",] ~ Soil, data=design)

KW_tests <- apply(dat_norm_l_abundant ,1 ,function(x){ 
  design$OTU_freq <- x;
  Pvals=kruskal.test(OTU_freq ~ Soil, data=design)[[3]]
})
KW_tests_fdr <- p.adjust(KW_tests,"BH")
DA_otus <- names(KW_tests)[KW_tests < 0.05]
DA_otus_fdr <- names(KW_tests_fdr)[KW_tests_fdr < 0.05]


# bargraph.CI(design$Soil, dat_norm_l_abundant["OTU_1 Piriformospora indica",] , 
#         main="OTU richness\n(all fungi)", cex.main=1,
#         ylab="relative abundance [%]",
#         col=levels(design$cols), 
#         border=NA)

par(mfrow = c(2, 4))
for ( i in DA_otus){
  bargraph.CI(design$Soil, dat_norm_l_abundant[ paste(i),] , 
  main=paste(i), cex.main=.8,
  ylab="relative abundance [%]",
  col=levels(design$cols), 
  border=NA, las=2)  #
}  
  

# for ( i in DA_otus){
#   pdf(paste(outputFolder, paste(paste(i), "Figure.pdf", sep="_"), sep=""), width=3, height=5)
#   bargraph.CI(design$Soil, dat_norm_l_abundant[ paste(i),] , 
#   main=paste(i), cex.main=.9,
#   ylab="relative abundance [%]",
#   col=levels(design$cols), 
#   border=NA)  #
#   dev.off()
# } 

pdf(paste(outputFolder, "Figure_S3.pdf", sep=""), width=6, height=10)
par(mfrow = c(3, 3))
for ( i in DA_otus){
  bargraph.CI(design$Soil, dat_norm_l_abundant[ paste(i),] , 
  main=paste(i), cex.main=.8,
  ylab="relative abundance [%]",
  col=levels(design$cols), 
  border=NA)  #
}  
dev.off()


```

\pagebreak

## Displaying abundant OTUs

```{r heatmap, echo=F, warning=F, fig.height=5, fig.width=6}

# marking DA OTUs in the 
rownames(dat_norm_l_abundant) <- ifelse(rownames(dat_norm_l_abundant) %in% DA_otus[! DA_otus %in% DA_otus_fdr], 
                                        paste(rownames(dat_norm_l_abundant), "*", sep=" "), 
                                        paste(rownames(dat_norm_l_abundant)) )

rownames(dat_norm_l_abundant) <- ifelse(rownames(dat_norm_l_abundant) %in% DA_otus_fdr, 
                                        paste(rownames(dat_norm_l_abundant), "*°", sep=" "), 
                                        paste(rownames(dat_norm_l_abundant)) )

### otu heatmap with bray curtis
library(gplots)
source("r_functions/maPalette.r")   
cols <- maPalette(l="lightgrey", m="yellow", h="darkblue")

# # pdf(paste(outputFolder,"all_fungi_otu_abundances_hm.pdf", sep=""), width=7, height=7)
# par(oma=c(1,1,1,7))
# heatmap.2(log2(dat_norm_l_abundant + 1), scale="none", trace="none", col=cols, 
#           Colv=F,
#           #Rowv=F,
#           RowSideColors=as.vector(unite_tax_fungi[dat_norm_l_abundant_IDs,]$cols) ,
#           ColSideColors=as.vector(design[colnames(dat_norm),]$cols),
#           density.info="none", cexRow=1, cexCol=1, 
#           main="fungal species detected",
#           margins=c(8,8), lhei=c(2,6), 
#           dist=function(x){vegdist(x, method="bray")},
#           hclust=function(x){hclust(d=x, method="average")})
# # dev.off()

```


```{r heatmap w clustering, echo=F, warning=F, fig.height=5, fig.width=6}
par(oma=c(1,1,1,9))
heatmap.2(log2(dat_norm_l_abundant + 1), scale="none", trace="none", col=cols, 
          #Colv=F,
          #Rowv=F,
          RowSideColors=as.vector(unite_tax_fungi[dat_norm_l_abundant_IDs,]$cols) ,
          ColSideColors=as.vector(design[colnames(dat_norm),]$cols),
          density.info="none", cexRow=1, cexCol=1, 
          main="fungal species detected",
          margins=c(8,8), lhei=c(2,6), 
          dist=function(x){vegdist(x, method="bray")},
          hclust=function(x){hclust(d=x, method="average")})


#pdf(paste(outputFolder,"Figure_5C.pdf", sep=""), width=8, height=7)
postscript(paste(outputFolder,"Figure_5C.eps", sep=""),  
           paper="special", width=8, height=7, horizontal = FALSE)
par(oma=c(1,1,1,9))
heatmap.2(log2(dat_norm_l_abundant + 1), scale="none", trace="none", col=cols, 
          #Colv=F,
          #Rowv=F,
          RowSideColors=as.vector(unite_tax_fungi[dat_norm_l_abundant_IDs,]$cols) ,
          ColSideColors=as.vector(design[colnames(dat_norm),]$cols),
          density.info="none", cexRow=1.2, cexCol=1.2, 
          main="abundant fungal OTUs",
          margins=c(8,8), lhei=c(2,6), 
          dist=function(x){vegdist(x, method="bray")},
          hclust=function(x){hclust(d=x, method="average")})
dev.off()

```


\pagebreak

## OTU richness

```{r richness, echo=F, warning=F, fig.height=4, fig.width=3}

### OTU richness, 100x rarefied

y <- c()
for (i in 1:100){
  temp_mat <- t(rrarefy(t(dat), min(colSums(dat))))
  x <- specnumber(t(temp_mat))
  y <- rbind(y,x)
}
otu_richness_mat <- y
otu_richness <- colMeans(otu_richness_mat)

### stats
design$otu_richness <- otu_richness
# kruskal.test(otu_richness ~ Soil, data=design)
library(dunn.test)
dunn.test(design$otu_richness, design$Soil, method="bh")  # , kw=TRUE, label=TRUE, wrap=FALSE, table=TRUE, list=FALSE, rmc=FALSE, alpha=0.05)

### plot
# pdf(paste(outputFolder,"All_fungi_OTU_richness.pdf", sep=""), width=3, height=5)
boxplot(design$otu_richness ~ design$Soil, 
        main="OTU richness\n(all fungi)", names=c("Conv", "Org", "Perm"), 
        col=levels(design$cols), 
        ylim=c(0,16), frame=F )
text(1:3, .5, c("A", "A", "A"))
# dev.off()

# library(sciplot)
bargraph.CI(design$Soil, design$otu_richness, 
        main="OTU richness\n(all fungi)", 
        col=levels(design$cols), 
        ylim=c(0,12), border=NA)
text(1:3, 11, c("A", "A", "A"))


```

\pagebreak

## Glomeromycota OTU richness

```{r glo richness, echo=F, warning=F, fig.height=4, fig.width=3}

### Identifying the OTUs that are assigned to the phylum Glomeromycota based on UNITE taxonomy
Glomeromycota_OTUs <- rownames(unite_tax_fungi)[unite_tax_fungi$phylum == "Glomeromycota"]
# length(Glomeromycota_OTUs)
Glomeromycota_OTUs <- Glomeromycota_OTUs[Glomeromycota_OTUs %in% rownames(dat)]


### subsetting the dataset to Glomeromycota_OTUs
# dim(dat)
dat_glo <- dat[Glomeromycota_OTUs, ]
# dim(dat_glo)


### subsetting the dataset to samples with a minimum of 100 sequences per sample
# sort(colSums(dat_glo), decr=T)
# dim(dat_glo)
dat_glo_min <- dat_glo[, colSums(dat_glo) > 100 ]
dat_glo_min <- dat_glo_min[rowSums(dat_glo_min) > 0, ]
# dim(dat_glo_min)


### subsetting design file
design_glo <- design[ colnames(dat_glo_min) ,]
# table(design_glo$Soil) 


### subsetting taxonomy file
# dim(unite_tax_fungi)
unite_tax_glo <- unite_tax_fungi[ rownames(dat_glo_min) ,]
# dim(unite_tax_glo)


### Glomero OTU richness, 100x rarefied
y <- c()
for (i in 1:100){
  temp_mat <- t(rrarefy(t(dat_glo_min), min(colSums(dat_glo_min))))
  x <- specnumber(t(temp_mat))
  y <- rbind(y,x)
}
glo_otu_richness_mat <- y
glo_otu_richness <- colMeans(glo_otu_richness_mat)

### stats
design_glo$glo_otu_richness <- glo_otu_richness
# kruskal.test(glo_otu_richness ~ Soil, data=design_glo)
library(dunn.test)
dunn.test(design_glo$glo_otu_richness, design_glo$Soil, method="bh")  # , kw=TRUE, label=TRUE, wrap=FALSE, table=TRUE, list=FALSE, rmc=FALSE, alpha=0.05)

### plot
# pdf(paste(outputFolder,"Glomeromycota_OTU_richness.pdf", sep=""), width=3, height=5)
boxplot(design_glo$glo_otu_richness ~ design_glo$Soil, 
        main="OTU richness\n(Glomeromycota)", names=c("Conv", "Org", "Perm"), 
        col=levels(design$cols), 
        ylim=c(0,16), frame=F )
text(1:3, 15, c("A", "A", "A"))
# dev.off()

# library(sciplot)
bargraph.CI(design_glo$Soil, design_glo$glo_otu_richness, 
        main="OTU richness\n(Glomeromycota)", 
        col=levels(design$cols), 
        ylim=c(0,10), border=NA)
text(1:3, 8, c("A", "A", "A"))


```

```{r combined richness plot, echo=F, warning=F,}

#pdf(paste(outputFolder,"Figure_5B.pdf", sep=""), width=3, height=5)
postscript(paste(outputFolder,"Figure_5B.eps", sep=""),  
           paper="special", width=3, height=5, horizontal = FALSE)
par(mar=c(4,4,4,4), oma=c(1,1,1,1))

otu_richness_means <- tapply(design$otu_richness, design$Soil, mean)
otu_richness_ses <- tapply(design$otu_richness, design$Soil, se)
 
p <- barplot(otu_richness_means, 
        ylab="OTU richness",
        col="lightgrey", las=2,
        ylim=c(0,11), xlim=c(0,4), border=NA)

arrows(p, otu_richness_means + otu_richness_ses, 
       p, otu_richness_means - otu_richness_ses,  
       angle=90, code=3, length=0.03, lwd=1)

#text(p, 10.5, c("A", "A", "A"), col="dimgrey")
text(4, 6, "n.s.", col="lightgrey")

glo_otu_richness_means <- tapply(design_glo$glo_otu_richness, design_glo$Soil, mean)
glo_otu_richness_ses <- tapply(design_glo$glo_otu_richness, design_glo$Soil, se)

barplot(glo_otu_richness_means, 
        col="dimgrey", axes=F, names.arg=F,
        ylim=c(0,12), border=NA, add=T)

arrows(p, glo_otu_richness_means + glo_otu_richness_ses, 
       p, glo_otu_richness_means - glo_otu_richness_ses,  
       angle=90, code=3, length=0.03, lwd=1)

#text(p, 0.5, c("A", "A", "A"), col="white")
text(4, 2, "n.s.", col="dimgrey")

dev.off()

```
